# Supplementary material for: Using a Genetically Encoded Sensor to Identify Inhibitors of Toxoplasma gondii Ca2+ Signaling
Source: J Biol Chem. 2016 Mar 1;291(18):9566–80. doi: 10.1074/jbc.M115.703546 (PMC4850295; doi:10.1074/jbc.M115.703546)
Supplement: Supplemental Data [file supp_M115.703546_Table_S1.xlsx]

## Sheet: Sheet1
Table S1. Results from screen using GCaMP5-expressing T. gondii pre-incubated with 10 µM each compound and stimulated with 100 µM zaprinast
name	fold change in fluorescence compared to zaprinast alone after background subtraction (average of two replicates)	standard deviation	relative fluorescence without GCaMP5 parasites
GW827099X (Inh1)	-0.125133	0.0211207	18.437
GW806290X	-0.0492933	0.0424988	17.056
GW514784X	0.0456377	0.0701152	16.949
GW468513X	0.0697522	0.0513848	16.903
GW457859A	0.0724541	0.00360832	17.33
SB-710397-B	0.073594	0.0721971	17.452
GW795486X	0.0881866	0.0920597	27.039
GW869516X	0.0887386	0.0466999	16.717
SB-217360	0.103066	0.0954152	17.018
GSK189015A	0.115391	0.00775191	17.073
GW514786X	0.115493	0.0479696	16.871
GW576924A	0.138351	0.0782312	17.647
GSK1693850A	0.14268	0.0295311	17.568
GW819077X	0.146722	0.0936948	17.412
GW407323A (Inh2)	0.147466	0.0719108	27.221
GSK260205A	0.151263	0.016712	16.957
GW856795X	0.156229	0.0473232	17.34
GW778894X	0.165832	0.0753547	16.731
GW434756X	0.169629	0.0259092	18.093
GW810372X	0.175633	0.0102927	18.864
GSK1379725A	0.200138	0.117782	17.048
GW576609B	0.205201	0.129748	17.942
SB-213663	0.210543	0.0394844	17.664
SB-222903	0.210955	0.0714433	16.511
GW461484A	0.213307	0.0591774	16.572
GW461487A	0.232164	0.0902919	17.307
GSK1269851A	0.243584	0.0354628	17.333
GW494610A	0.249752	0.0288734	17.567
GW805758X	0.25162	0.0153146	18.597
GW583373A	0.272666	0.271161	16.614
GW707818B	0.274139	0.0412689	17.422
SB-707548-A	0.278383	0.0831391	25.325
GW770249A	0.27878	0.0153006	18.593
GW809893X	0.284259	0.00598523	16.576
GW475620X	0.298434	0.0098828	16.459
GW828206X	0.303041	0.200506	16.773
GW856805X	0.341378	0.03811	17.675
GSK1321561A	0.354124	0.0555416	16.475
GSK1379721A	0.357983	0.0130277	17.326
GSK2137462A	0.375365	0.141002	17.839
GW837331X	0.378786	0.37634	26.828
GSK1440913A	0.386812	0.0451929	17.678
GW801372X	0.401345	0.429913	25.346
GSK1322949A	0.402354	0.0773741	17.109
SB-223132	0.402558	0.0980496	17.352
GW828205X	0.41276	0.0258373	17.836
GW458787A	0.422257	0.164305	16.139
GSK1398468A	0.426176	0.0739514	16.686
GW806742X	0.439408	0.0560494	26.161
GSK1321565A	0.460417	0.0455472	17.22
GW784307A	0.473705	0.0465757	18.572
GSK1398472A	0.477291	0.000578133	16.698
GW684941X	0.489264	0.059804	17.306
GW818933X	0.490812	0.0266475	17.266
GSK1487252A	0.492563	0.132885	17.634
SB-238039-R	0.493709	0.0315345	17.502
GW569716A	0.499046	0.123769	18.234
SB-219980	0.50845	0.254636	17.658
GW296115X	0.516658	0.267134	19.93
GSK175726A	0.519223	0.0375559	17.63
GSK1307810A	0.519502	0.0102536	17.59
GSK1379723A	0.525233	0.0887591	17.28
GW271431X	0.526095	0.0529509	17.49
GI261656A	0.54155	0.00101817	17.238
GW560109X	0.544961	0.087748	17.8
GW513184X	0.549257	0.558034	27.247
GW768505X	0.550087	0.239127	26.34
SB-333613	0.556399	0.113577	17.928
GW576484X	0.562385	0.0891841	16.996
GW560459X	0.56349	0.132694	18.351
GW622475X	0.568366	0.181815	17.56
GSK2363608B	0.570658	0.0812341	16.163
GSK1379715A	0.574297	0.0632794	18.01
GSK1398470A	0.581021	0.00763067	18.139
GSK1383280A	0.599468	0.0804566	17.06
GW696155X	0.601454	0.236317	17.786
SB-217146-A	0.602104	0.233764	18.181
GW412617A	0.606215	0.00195219	17.462
SB-226605	0.606708	0.0742789	17.375
SB-684387-B	0.607563	0.132073	19.124
GW621823A	0.610759	0.0157873	17.723
GW515532X	0.611843	0.0632613	17.467
SB-249175	0.613469	0.0720042	17.69
GW829116X	0.615594	0.0921277	18.092
GSK1379737A	0.629262	0.0331438	15.779
GSK1723980B	0.63155	0.114489	17.698
GSK1122999D	0.636539	0.0109527	17.935
GW814408X	0.639077	0.5373	26.782
GW567145X	0.642996	0.0820589	18.271
SB-390765	0.643077	0.180504	18.263
GSK1379706A	0.647117	0.142617	18.139
SB-278538	0.64806	0.296351	26.646
GSK1379731A	0.64906	0.0845875	17.583
GW461104B	0.652414	0.319548	17.046
GW407034X	0.65514	0.0120582	18.007
GW869640X	0.661101	0.184502	18.129
GW832467X	0.666223	0.0292577	18.169
SB-229482	0.666789	0.260735	18.076
SB-282975-A	0.667778	0.164781	17.95
GSK2342769A	0.673907	0.075318	17.399
GW811168X	0.675465	0.0173858	26.828
GW708336X	0.67562	0.0334845	26.236
GW560106X	0.677273	0.0383607	18.042
GSK2358994A	0.678679	0.0769637	18.013
GW560116X	0.682253	0.0242936	18.224
GSK1379735A	0.682458	0.0832117	17.012
GW794607X	0.687969	0.45905	27.163
GSK1379874A	0.689527	0.119757	16.975
GSK2344444A	0.692897	0.039731	18.635
SB-601273	0.700234	0.0715991	18.992
GSK1379944A	0.705536	0.0456338	17.613
GSK1379713A	0.709639	0.0799242	19.338
SB-317661	0.713512	0.0694037	18.094
GSK2328680A	0.714779	0.000101441	16.787
GW781673X	0.715608	0.434231	17.326
GW284372X	0.718877	0.253818	26.301
GSK2373690A	0.71946	0.0517141	18.863
GSK1379722A	0.720385	0.025546	16.796
GSK2587663A	0.724495	0.00256949	16.838
GSK2306394A	0.724833	0.181011	16.77
GW835314X	0.726162	0.196171	17.889
GSK1398471A	0.730333	0.0417272	17.582
GSK1379859A	0.73047	0.00332872	18.787
GSK2373693A	0.731587	0.156444	17.561
SB-210486	0.732679	0.0411062	17.656
GW861893X	0.738636	0.0551332	25.045
GI261520A	0.739437	0.0839953	25.159
GSK507358A	0.740433	0.00181804	17.347
GSK1229959A	0.741166	0.0272979	18.87
GSK1287544A	0.746918	0.00378717	17.678
GSK317315A	0.74825	0.134117	25.159
GW577382X	0.751709	0.126616	18.276
SB-610250	0.757888	0.00809511	17.058
SB-693162	0.75934	0.0974593	18.889
GW574782A	0.760531	0.0576848	19.634
GW830707A	0.763463	0.131229	18.761
GI98581X	0.765655	0.176506	25.498
GSK1379714A	0.765871	0.157196	16.921
GSK1030058A	0.774344	0.0962939	25.782
GW574783B	0.775514	0.178443	25.581
GW818941X	0.776919	0.0862617	17.875
GW548057X	0.780331	0.10912	16.795
SB-404290	0.783025	0.0397278	17.224
GSK2193613A	0.789826	0.0810165	18.454
GSK237701A	0.790667	0.0384208	18.791
GSK2334006A	0.791006	0.250618	18.631
GW779439X	0.791675	0.122637	16.957
GW827105X	0.795665	0.121594	18.788
SB-236560	0.796774	0.00697048	18.485
SB-408010	0.798602	0.208857	16.816
GSK1645872A	0.801705	0.0772774	16.781
SB-386023-B	0.804046	0.18857	16.981
GSK2297430A	0.809904	0.10139	17.332
SB-334860	0.809917	0.00668412	17.838
GW557777X	0.810455	0.0160653	16.761
GW680061X	0.810639	0.253362	18.802
SKF-96418	0.823815	0.00890882	19.036
GW567143X	0.824891	0.25159	17.826
SB-282852	0.825123	0.269396	18.454
GW679396X	0.825866	0.0614446	17.633
GW578748X	0.827709	0.288701	17.427
SB-738004	0.83086	0.0664799	22.307
SB-219952	0.831562	0.111825	17.334
SB-390534	0.831666	0.0122972	15.94
GSK257997A	0.83197	0.258453	18.351
SB-390771	0.833413	0.0557586	18.451
GW581744X	0.834247	0.0058772	18.798
SB-390532	0.835177	0.190151	18.398
SB-331032	0.837031	0.0967858	17.539
GSK1653537A	0.839517	0.204688	17.2
GW829351X	0.840755	0.0954209	18.331
GW320571X	0.842297	0.120564	17.255
GW792479X	0.843373	0.0213872	16.877
SB-737198	0.845269	0.035524	18.631
GW697465A	0.848995	0.037038	17.449
GSK2276055A	0.849579	0.0937785	17.039
GW424170A	0.852859	0.0709793	17.19
GSK2373723A	0.854323	0.137298	16.713
GW569293X	0.857487	0.00789978	25.633
GW621581X	0.86276	0.0294455	17.636
GSK1389063A	0.863285	0.0983062	16.801
SB-733371	0.864149	0.00656659	19.274
SB-400868-A	0.865498	0.020684	18.738
SB-517081	0.870803	0.127772	17.575
GSK1379860A	0.871598	0.0932099	16.838
GW567142A	0.874161	0.120644	17.283
GW612286X	0.874975	0.105043	18.32
GW406731X	0.875946	0.295002	26.477
GSK1653539A	0.876419	0.0255663	18.568
GW561436X	0.879571	0.103926	26.009
GSK1326180A	0.880824	0.0756837	16.962
GSK180736A	0.881135	0.477078	17.164
GSK581271A	0.881308	0.122021	16.913
GW693542X	0.881493	0.192443	16.517
SB-342411	0.882767	0.0437036	16.98
GW574783B	0.883318	0.168312	25.581
GSK1379883A	0.883935	0.00532353	16.614
GSK1023156A	0.884323	0.129074	18.181
GSK2645446A	0.888289	0.0726426	19.241
GW684374X	0.889362	0.215392	17.663
GW856804X	0.893259	0.00129555	25.25
GSK2297543A	0.895562	0.0324835	17.069
GW780056X	0.896137	0.305212	16.296
GW680338X	0.897424	0.00349977	16.746
GW694234A	0.897635	0.27179	26.048
GSK969786A	0.898722	0.188723	25.744
SKF-97255	0.898726	0.12466	17.151
SB-300079	0.899009	0.131359	17.818
GSK1379901A	0.901357	0.0855058	18.787
GW282450A	0.902402	0.0260037	16.203
GSK1292139B	0.903042	0.0643385	17.296
GW275568A	0.903126	0.0475135	16.266
SB-742034-AC	0.903947	0.00017478	16.555
SKF-104493-B2	0.904531	0.101285	16.946
SB-711805	0.90498	0.129246	17.287
SKF-104365	0.906179	0.145097	17.659
SB-251505	0.906567	0.168822	26.712
SB-217780	0.910023	0.2034	15.666
GW654652X	0.914582	0.0694712	17.559
GSK955403A	0.918309	0.109353	18.011
GW627512B	0.920803	0.0730084	17.175
SB-642057	0.922067	0.0429709	18.598
GSK2286062A	0.922328	0.00966737	16.787
SB-601436	0.922485	0.175729	20.365
GW807982X	0.925548	0.0127526	17.052
GSK2576924A	0.927814	0.0322028	18.012
GSK361061A	0.928907	0.121727	19.472
GW679395X	0.931182	0.139806	16.939
GW855857X	0.931628	0.0164945	16.851
GW576604X	0.931962	0.0160714	18.699
GSK1649598A	0.935854	0.237523	18.419
GSK2219329A	0.936135	0.173702	17.627
GSK2608899A	0.936383	0.181087	16.266
SB-736715	0.936756	0.0746596	17.66
SB-743341	0.937576	0.0577723	17.412
GW284543A	0.93795	0.059079	18.526
GSK1379724A	0.940146	0.153072	17.965
GW867253X	0.940404	0.0896284	16.887
GW684083X	0.940869	0.00574919	17.206
SB-625086-M	0.940962	0.155725	17.965
GSK1379738A	0.94186	0.0381759	17.487
SB-376715	0.942562	0.174401	17.679
GSK1014915A	0.945236	0.166719	18.61
GW810578X	0.947192	0.148414	17.628
SB-342409	0.949962	0.157423	19.249
SB-222516	0.949973	0.148346	17.839
GW768504A	0.951211	0.0827412	17.592
SB-708998	0.952304	0.0671075	17.279
SB-334865	0.953031	0.185923	18.782
SB-381891	0.953173	0.0485463	17.39
SB-633825	0.953227	0.0394414	25.762
GSK579289A	0.954054	0.0741699	18.341
GSK1379800A	0.956434	0.0900651	16.807
GSK980961A	0.95949	0.0494703	18.532
GSK1379730A	0.959966	0.0386883	17.339
SB-744941	0.961027	0.0372401	18.759
SB-735467	0.962839	0.27996	25.392
SKF-18267	0.963302	0.157448	18.453
SB-742352-AC	0.963797	0.15623	18.252
SB-660566	0.964567	0.178151	18.117
GW552771X	0.964799	0.0787718	16.632
SB-381904	0.966687	0.00401198	17.941
GW577921A	0.966826	0.0333034	25.702
GSK2228768A	0.967713	0.0943223	16.66
GW829350X	0.967874	0.0820794	17.575
SB-477794-AAA	0.968874	0.094372	17.221
SKF-105561	0.969209	0.131741	18.457
SB-317658	0.97097	0.0607144	18.972
GW659893X	0.971965	0.0614581	17.445
GW284408X	0.972229	0.0294273	17.43
SB-202620	0.974194	0.151299	17.149
GSK2333389A	0.976415	0.133405	19.045
GW767488X	0.976514	0.0139106	17.135
GSK2297542A	0.977861	0.155464	17.581
GSK361065A	0.978198	0.20062	18.476
GSK2336394A	0.978399	0.0795225	17.303
GW684626B	0.979229	0.134093	18.172
GSK204925A	0.979457	0.191645	17.847
GW275616X	0.979716	0.177865	17.173
SB-390770	0.980013	0.0801377	17.93
SKF-97620	0.982131	0.175212	16.69
GSK571989A	0.982189	0.305135	26.191
GW494702A	0.982838	0.127886	17.142
GW305178X	0.985344	0.289036	19.192
SKF-97184	0.98542	0.0327274	17.955
GW280670X	0.988115	0.145539	27.457
GW693917X	0.988261	0.392809	17.159
GW827106X	0.98882	0.0421987	16.436
SB-317651	0.989459	0.0905275	18.487
SB-737856	0.993473	0.151849	17.777
SKF-105942	0.994102	0.098568	19.024
AH5015X	0.995289	0.118383	18.083
GW566221B	0.996602	0.0805862	16.846
GSK1323434A	0.997005	0.0223745	16.909
SB-223133	0.997213	0.700004	16.695
GSK1030062A	0.999049	0.000566315	18.501
SKF-97263	1.00751	0.0375679	16.893
GW784041A	1.00862	0.0121212	17.848
GSK2250882A	1.00913	0.144108	17.741
GW466413A	1.00925	0.0990618	16.187
GSK1379788A	1.00977	0.0521147	17.257
GSK466317A	1.00982	0.00842201	27.39
GSK1379710A	1.01003	0.0789257	17.477
SB-707548-A	1.01053	0.0794951	25.325
GW777257X	1.0106	0.228436	17.164
SB-347804	1.01245	0.0474983	18.409
GW439255X	1.01398	0.156758	24.753
SB-405367	1.01512	0.0464734	17.299
GW633459A	1.01581	0.0181277	18.16
GSK2258759A	1.01698	0.164396	17.811
SB-358518	1.01775	0.111212	26.134
GW680908A	1.01805	0.099062	26.355
GW683134A	1.01887	0.0677374	24.68
SB-278539	1.01887	0.278681	25.241
SKF-106164-A2	1.01888	0.156395	19.061
GW683134A	1.01921	0.234075	24.68
GSK938890A	1.02179	0.00516534	18.933
SKF-12778	1.02182	0.0951995	16.916
SB-610251-B	1.02197	0.0752111	17.898
AH2635	1.02245	0.150646	18.186
GW440139B	1.02284	0.19691	26.846
SB-326892	1.02332	0.132983	18.153
SKF-18355	1.02497	0.132195	17.204
GSK2296823A	1.0253	0.0870405	16.882
SB-589132	1.0262	0.132455	17.175
SKF-97236	1.0275	0.0864432	17.46
SB-627772-A	1.02766	0.214908	17.885
GSK1030061A	1.02846	0.0906559	18.925
GSK846226A	1.0295	0.0358232	17.787
GSK2189892A	1.0296	0.0680032	15.669
GSK1024306A	1.03083	0.0774945	17.935
GW352430A	1.031	0.103754	19.585
GW494601A	1.03175	0.0338815	17.338
GSK300014A	1.03252	0.211357	26.261
GSK1379741A	1.03331	0.0199477	16.77
GW823670X	1.03346	0.0381686	16.887
GW572401X	1.03396	0.00252622	16.849
GW869979X	1.03442	0.0118598	17.987
GW282974A	1.03473	0.0944023	26.429
GSK223675A	1.03494	0.103472	17.782
GW279320X	1.03513	0.0785574	25.201
GW281179X	1.03593	0.197361	16.132
GW776245A	1.03619	0.117371	17.876
GSK2197149A	1.03675	0.0700183	17.743
GW708893X	1.03764	0.0348576	17.377
GW680191X	1.03833	0.145919	16.674
SB-437013	1.03843	0.166941	16.669
SB-210313	1.03907	0.174693	19.1
GSK483724A	1.03983	0.183076	16.855
GSK1627798A	1.04133	0.333923	17.268
SKF-97560	1.0425	0.0292344	17.322
SKF-97416	1.04261	0.267734	18.585
SB-222517	1.04383	0.0946426	18.128
SB-590885-AAE	1.04398	0.25185	26.495
GW551191X	1.04444	0.391526	18.133
SB-216385	1.04459	0.388107	27.053
GW829058X	1.0461	0.106792	18.227
GSK429286A	1.04613	0.168654	17.866
SB-731579	1.04662	0.0662176	17.195
SB-698596-AC	1.04681	0.111605	25.395
GW811761X	1.04745	0.0369947	27.477
SB-614067-R	1.04783	0.165077	17.574
GSK312879A	1.04818	0.210768	18.406
GSK1383281A	1.04904	0.103537	18.761
GSK2177277A	1.04911	0.0868855	17.915
GW876019X	1.05091	0.0072085	17.953
SKF-97359	1.05165	0.194119	16.208
SB-732932	1.05222	0.0128577	16.776
GSK625137A	1.05275	0.0489471	18.051
GW621970A	1.05412	0.102532	17.979
SB-517389	1.05469	0.0112952	19.09
GSK2297428A	1.05516	0.0616467	16.651
GSK1379825A	1.05541	0.0017013	18.609
GW345098X	1.05579	0.123081	17.469
GW701032X	1.05587	0.0870632	24.696
GSK398099A	1.05604	0.0905731	16.628
GW493036X	1.05659	0.0316194	17.93
GSK620503A	1.05727	0.0639057	26.057
GW582868A	1.05727	0.0470301	16.846
GSK2192730A	1.05895	0.0505392	17.273
GW839464X	1.05896	0.12165	17.981
SKF-97623	1.05966	0.0279391	17.19
SB-390767	1.0601	0.00228887	16.714
GSK301362A	1.06036	0.104291	16.745
GW680975X	1.06113	0.150078	26.127
GSK357952A	1.06129	0.0178461	17.608
GW782612X	1.06132	0.0450452	26.558
GSK641502A	1.06226	0.298709	18.765
GSK507274A	1.06289	0.0690251	17.876
GSK2634758A	1.06802	0.131351	16.938
SB-735464	1.06932	0.0114108	18.11
GW709042A	1.06973	0.0318428	18.514
SB-373598	1.07105	0.134985	18.752
GW678313X	1.07139	0.00393074	18.598
SB-211742	1.07203	0.227072	17.066
SB-250715	1.07362	0.123119	18.45
SB-708999	1.07527	0.0222386	17.533
GW450241X	1.07576	0.0712477	18.634
SB-736398	1.07616	0.0392736	17.222
GSK1645895A	1.07618	0.154281	16.826
GW435821X	1.07627	0.0959529	26.758
GSK1379732A	1.0768	0.0680841	16.83
SB-284852-BT	1.07685	0.0412462	18.654
GW799251X	1.07921	0.268093	17.192
SB-284851-BT	1.07921	0.1362	18.107
GW709213X	1.07998	0.0794301	18.466
SB-431542-A	1.0802	0.0288367	17.894
SB-686709-A	1.08031	0.0333378	16.381
GW869810X	1.08042	0.0926404	18.341
GW440138A	1.08091	0.0647225	18.17
GW276655X	1.08292	0.031696	26.763
SB-739452	1.08336	0.0726336	25.317
SB-678557-A	1.08343	0.214509	18.69
GW701424A	1.08365	0.0213723	18.112
SKF-31736	1.08683	0.14471	18.854
SB-341556	1.08748	0.0118124	19.216
GSK1379717A	1.08902	0.114061	17.787
GW641155B	1.08925	0.119581	25.384
GI261590A	1.08958	0.10426	17.093
GW643971X	1.08974	0.0249602	18.212
SKF-97510	1.09012	0.133115	17.57
SB-360737	1.09157	0.313573	18.795
SKF-86002	1.09202	0.164012	26.139
GSK336313A	1.09211	0.065847	19.009
GSK1398473A	1.09232	0.0122924	18.314
GW830899A	1.09247	0.19516	16.561
GSK2299009A	1.09271	0.339198	18.529
GSK1379708A	1.09509	0.277778	17.183
SKF-62604	1.0975	0.1366	17.91
GW673715X	1.09802	0.0586187	24.739
SB-738482	1.09809	0.00933374	17.101
GSK2269905A	1.10046	0.00624772	17.466
GSK1669921A	1.10105	0.0353522	17.816
GW459135A	1.10128	0.0442061	18.029
SB-742609	1.1019	0.0114197	17.771
GW809897X	1.10313	0.0271509	25.643
GSK1379716A	1.10339	0.173283	16.618
GW695874X	1.10368	0.110732	17.956
GW782912X	1.10397	0.113891	16.779
GW703087X	1.10408	0.0562405	17.686
GW804482X	1.105	0.101712	26.654
GW607117X	1.10664	0.100281	18.408
SB-711239	1.10676	0.0875721	17.159
GSK1669917A	1.10684	0.0654926	18.094
GSK1034945A	1.1071	0.209476	17.75
SB-390527	1.10771	0.202001	26.708
GSK2224810A	1.10809	0.162847	17.033
GW335962X	1.10836	0.540663	17.552
GW416469X	1.10861	0.100739	19.065
GW784752X	1.10866	0.145296	25.584
GW800172X	1.1091	0.0454639	17.928
GW630813X	1.1093	0.264326	18.36
GI262866A	1.11013	0.0869215	16.477
GSK635416A	1.11073	0.0422192	16.653
GW301789X	1.11112	0.00809885	25.264
SB-630812	1.11125	0.0325608	16.204
SB-220025-R	1.11183	0.0312473	17.509
GSK2186269A	1.11267	0.0189569	17.7
GSK943949A	1.11365	0.0430823	19.372
GW810083X	1.11389	0.119954	17.082
SB-738561	1.11407	0.0909603	16.164
GSK306886A	1.11419	0.159367	18.18
GSK1819799A	1.11451	0.0411916	18.02
SB-751148	1.11453	0.00105443	27.234
GW659386A	1.11584	0.0267419	25.366
GSK2225749A	1.11674	0.0512536	16.317
GSK204919A	1.11685	0.00894035	18.977
GW441806A	1.11715	0.0461412	17.461
GW440135A	1.11846	0.028145	17.267
GW785974X	1.11868	0.080055	18.5
GW282449A	1.11883	0.170063	25.196
GW445014X	1.12206	0.00143594	26.195
SB-409513	1.12295	0.06012	16.726
GSK1379746A	1.12344	0.0102774	18.112
GW693028X	1.12346	0.148534	16.86
SB-735465	1.12505	0.103908	25.336
GW301888X	1.12528	0.130042	26.459
GW694590A	1.12726	0.143549	25.292
GSK1379762A	1.12728	0.137936	18.549
SB-733887	1.12743	0.0295542	17.478
GSK2220400A	1.12748	0.0311456	27.139
GSK1581427A	1.12776	0.223711	18.569
GW769076X	1.12815	0.0591	25.389
GSK1398467A	1.1283	0.0880049	17.046
GW567148X	1.12937	0.216998	17.157
GSK1024304A	1.12959	0.23093	17.409
SB-737447	1.12977	0.0351244	18.799
GW813360X	1.12993	0.00770273	25.817
GSK2163632A	1.13056	0.199845	16.775
GSK953913A	1.13067	0.00343659	24.982
GW709199X	1.13174	0.128116	17.663
SB-409514	1.13196	0.0582641	25.708
GW775608X	1.13228	0.0663137	26.288
GSK907232A	1.13233	0.032737	16.965
GSK238063A	1.13256	0.121044	17.267
SB-390523	1.13265	0.250729	25.893
SB-390766	1.13324	0.0756166	17.967
SB-251527	1.13339	0.0941299	25.3
SB-772077-B	1.13485	0.0219167	25.729
GW813349X	1.13604	0.155555	18.167
SB-548492	1.13677	0.0446599	17.578
SB-710363	1.13706	0.00596276	16.722
GSK1392956A	1.13844	0.102155	25.783
SB-693162	1.13895	0.0868777	18.889
GW549034X	1.13907	0.0868619	25.857
SB-390530	1.13932	0.0223761	16.786
GW580509X	1.13966	0.128365	18.157
GW642138X	1.14171	0.0346816	19.168
GW482059X	1.14267	0.00953196	17.514
GSK605714A	1.14377	0.0918141	25.74
GW867588X	1.14424	0.0659243	19.312
SB-725317	1.14429	0.240555	26.721
SB-431533	1.1449	0.0511685	16.959
GW416981X	1.14563	0.00795083	16.208
SB-733416	1.14591	0.0954638	17.546
SB-675259-M	1.14652	0.155266	25.793
SB-732941	1.14663	0.0193869	25.862
GSK237700A	1.14744	0.171216	25.434
GW569530A	1.14803	0.121527	18.938
GW651576X	1.14867	0.0440756	26.226
SB-710903	1.15089	0.178297	18.861
GSK949675A	1.15247	0.0968907	26.747
GSK902056A	1.15272	0.243245	17.874
SB-390526	1.15278	0.167616	18.149
SB-361058	1.15283	0.191633	16.353
GSK1000163A	1.15289	0.0736137	19.121
SB-734909	1.15389	0.176362	16.676
GW813244A	1.15396	0.268669	18.065
GSK292658A	1.15414	0.0273193	17.126
GW632580X	1.15463	0.00113834	17.323
GW689066X	1.15655	0.0101	18.574
GW445012X	1.15685	0.203827	16.897
GW432441X	1.15704	0.213464	18.657
GSK1030059A	1.15831	0.115845	26.713
SB-592602	1.15836	0.0494857	26.174
GSK2227430A	1.15843	0.0850904	18.936
GW568377B	1.15969	0.0471651	16.955
SB-376719	1.16177	0.0490608	25.825
GW582764A	1.16224	0.0632835	17.587
GW711782X	1.16321	0.142908	25.738
GW759710A	1.16587	0.208301	26.334
GSK2634140A	1.16607	0.0745058	17.507
GW693481X	1.16639	0.045605	26.169
GSK2286096A	1.16667	0.331898	16.981
GW297361X	1.16674	0.000569764	26.232
GW831090X	1.16706	0.0158823	25.586
GSK270822A	1.16707	0.0363633	16.187
SB-733894	1.16749	0.0856737	17.96
GW824645A	1.1675	0.156947	26.566
GSK200398A	1.16858	0.025088	16.797
GW616030X	1.16902	0.0624325	27.249
GW812171X	1.17017	0.00263259	17.261
SB-253228	1.17272	0.144302	18.525
GSK2221681A	1.17297	0.399175	17.452
GSK1379896A	1.17303	0.0422627	17.8
GSK2297099A	1.17305	0.224207	16.8
GW853606X	1.1754	0.287385	21.911
SB-390769	1.17599	0.0651242	17.505
GW272142A	1.17664	0.0665351	17.475
GW644007X	1.17665	0.0644317	26.194
SB-711237	1.17673	0.0596352	25.32
GSK1379879A	1.17763	0.00977897	18.173
GSK1660450B	1.17855	0.321697	19.028
GW429374A	1.17883	0.274567	63.025
GW869641X	1.1793	0.0234724	17.216
GW273749A	1.17969	0.204606	16.867
GW829877X	1.17984	0.0578098	25.604
SB-736290	1.18062	0.0140756	24.674
GSK993273A	1.18085	0.0289805	17.515
GSK182497A	1.18278	0.0159221	17.183
GSK319347A	1.18371	0.189692	25.88
GSK619487A	1.18371	0.079602	26.872
GW700494X	1.18418	0.0843835	16.169
GW589961A	1.18462	0.0103468	17.466
GSK1379812A	1.18472	0.0528612	17.619
GW817396X	1.18541	0.127365	17.767
GSK2288359A	1.18557	0.118973	18.142
GW659386A	1.18728	0.0693015	25.366
GW701427A	1.18759	0.268921	26.054
GW829055X	1.18759	0.0982727	17.754
GSK1007102B	1.18809	0.11319	18.149
GW282536X	1.18859	0.0143347	18.903
SB-814597	1.18938	0.00603991	26.005
GSK466314A	1.18946	0.0638268	26.37
GW554060X	1.18965	0.04241	19.165
GW819230X	1.18984	0.204103	24.768
GW580496A	1.19125	0.114402	25.647
SB-340867	1.19191	0.00474747	16.245
GW639905A	1.19246	0.162535	17.585
GSK1917008A	1.19276	0.219545	18.175
SB-731284	1.19398	0.202276	17.867
SB-254169	1.19489	0.0478939	17.701
GW831091X	1.1955	0.046433	16.389
GW589933X	1.1961	0.0953606	19.841
GW635815X	1.19633	0.00274204	17.317
GW575533A	1.19659	0.0183841	16.015
GW775604X	1.19681	0.274479	17.972
GSK1581428A	1.19691	0.155018	16.948
GSK614526A	1.19804	0.141334	25.759
GSK1576028A	1.19812	0.101222	16.817
GW559768X	1.19927	0.0214243	26.963
SB-738481	1.19995	0.245452	17.343
GSK336735A	1.2009	0.105528	17.256
GW817394X	1.20137	0.0616191	25.782
GSK2286775B	1.20158	0.237581	17.894
GW632046X	1.2024	0.0202738	25.607
GW591947A	1.203	0.0171075	18.157
SKF-97293	1.20459	0.339018	18.208
GSK312948A	1.20487	0.0140084	27.388
GW771127A	1.21061	0.0430798	26.1
SB-743899	1.21108	0.00647996	20.201
GSK192082A	1.21266	0.0521995	25.774
GW843682X	1.21273	0.0107595	25.014
GW829874X	1.21354	0.178448	26.014
GSK299115A	1.21425	0.161222	18.677
GW290597X	1.21426	0.0622488	16.992
SB-734117	1.2145	0.159986	25.062
SB-245391	1.21486	0.265966	16.528
GW621431X	1.2156	0.000880699	25.859
GW830365A	1.21666	0.124636	17.978
GSK977620A	1.218	0.124856	18.717
GSK561866B	1.21807	0.112314	18.848
GR105659X	1.21983	0.197613	21.294
GSK299495A	1.22013	0.0770509	17.478
GSK1535721A	1.22041	0.0493585	18.221
GSK1379742A	1.22057	0.342861	17.567
GW595885X	1.22105	0.261732	16.362
GW743024X	1.22173	0.0149409	25.426
GSK1379745A	1.22285	0.239385	18.365
GSK977617A	1.22312	0.22366	18.444
GSK562689A	1.2244	0.452854	17.483
GW572399X	1.22519	0.0668653	25.931
SB-476429-A	1.22579	0.139519	17.681
GW786460X	1.22608	0.101394	19.58
SB-211743	1.22842	0.162927	18.276
GSK1379767A	1.22987	0.140821	17.658
SB-428218-A	1.22999	0.00197027	18.454
GSK1398474A	1.23079	0.105613	17.223
GW872411X	1.23085	0.252169	18.481
GW796920X	1.23137	0.0749181	18.168
GW810445X	1.23185	0.140639	18.82
GW809885X	1.23344	0.00368477	17.842
GW830900A	1.23349	0.144738	17.147
GW441756X	1.23351	0.179535	57.256
GSK2181306A	1.23596	0.0162306	17.396
SB-226879	1.23648	0.233542	26.035
GI98581X	1.23687	0.0745306	25.498
GW694077X	1.23744	0.00994389	16.966
GW811603A	1.2391	0.033715	19.201
GW618013X	1.24008	0.0510154	25.457
GSK1379765A	1.24055	0.024341	18.302
GW427984X	1.24067	0.390766	17.935
GSK1379761A	1.2412	0.318552	17.147
GW572738X	1.24144	0.174917	19.037
SB-731254-M	1.24171	0.225869	16.919
GW300660X	1.24263	0.113758	25.355
GSK2206003A	1.24283	0.0864077	17.384
GSK2592465A	1.24349	0.248564	18.592
GW819776X	1.24369	0.0588591	17.642
GW830263A	1.24511	0.167078	27.628
SB-735216	1.24626	0.0739698	17.867
SB-341528	1.24776	0.1012	18.14
GW827654A	1.24797	0.168416	17.455
GW659009A	1.248	0.00679844	16.647
GSK1398477A	1.24858	0.038062	17.753
GW608005X	1.24923	0.0597092	16.898
GSK238583A	1.24926	0.212592	28.154
GW782907X	1.25041	0.0606141	27.232
SB-404321	1.25254	0.0194547	18.285
GSK1379727A	1.25316	0.351673	17.853
GW278681X	1.25447	0.247514	26.275
GR269666A	1.2565	0.0475855	16.695
GW702865X	1.25774	0.0834756	16.907
GW615311X	1.25791	0.0299549	19.638
GSK2286295A	1.25913	0.256959	17.879
GW568326X	1.26101	0.259703	17.462
GSK2635225A	1.26245	0.30445	16.706
GW445015X	1.26404	0.149561	25.351
GW820759X	1.26525	0.198705	27.536
GW810437X	1.26654	0.056677	18.813
GW874091X	1.26695	0.0835127	24.649
SB-711880	1.26733	0.0458989	18.651
GI230329A	1.26762	0.483731	16.974
GW679662X	1.26765	0.179739	17.256
GW497681X	1.2677	0.381547	17.239
GSK1379720A	1.2681	0.053459	17.333
GSK718429A	1.26812	0.0744593	18.243
GSK1379763A	1.26924	0.132023	17.207
GSK346294A	1.27005	0.0611866	17.829
SB-242718	1.2702	0.0848052	18.322
GSK1379754A	1.27095	0.31277	16.363
GSK1379757A	1.27207	0.165372	17.765
GSK204607A	1.27454	0.179245	17.905
GSK1660437A	1.27511	0.207866	16.383
GSK1325775A	1.27591	0.0969858	19.271
GSK2603346A	1.27787	0.0284574	19.293
GSK198271A	1.27834	0.0708949	18.202
GSK1379760A	1.27946	0.0431797	17.155
GSK327238A	1.27991	0.103882	17.814
SB-736302	1.28175	0.170951	17.977
GSK2347225A	1.28257	0.240757	17.378
SKF-86055	1.28541	0.0985965	26.436
GSK534913A	1.2861	0.0943052	16.924
GW781483X	1.28996	0.363468	17.92
GSK1520489A	1.29272	0.349488	18.447
GSK1379712A	1.29329	0.129673	18.898
AH20685XX	1.2955	0.119073	19.089
GSK479719A	1.29611	0.0120879	18.018
GW410563A	1.29661	0.253612	17.111
GSK2289044B	1.29769	0.324681	18.715
GW440132A	1.29905	0.194051	17.001
GW873004X	1.30053	0.0331187	17.607
GSK2110236A	1.30189	0.164734	16.863
GSK1379880A	1.30243	0.224446	17.968
GSK269962B	1.30293	0.0307855	26.075
GW567140X	1.30369	0.25333	18.017
GSK205189A	1.30766	0.0306749	17.129
GW406108X	1.31073	0.0519276	74.562
GSK580432A	1.31284	0.0552216	16.879
SB-264865	1.31323	0.0309071	18.401
GSK2606414A	1.31628	0.336043	20.583
SB-693578	1.3186	0.310286	17.491
GSK301329A	1.31876	0.172125	18.009
GSK2283293A	1.3217	0.0308754	16.609
SB-735297	1.32176	0.0118118	17.158
GSK317354A	1.32393	0.224541	17.085
GW654607A	1.3247	0.237498	17.369
SB-742251	1.32479	0.148032	18.983
SB-221466	1.32992	0.272537	25.843
SB-759335-B	1.33284	0.0985842	24.983
GSK204559A	1.33601	0.22205	17.298
SB-253226	1.34158	0.161244	16.565
GW575808A	1.34241	0.143917	17.598
GSK350559A	1.34373	0.109865	17.327
GW787226A	1.34844	0.0993498	18.277
GW789449X	1.35136	0.281882	17.796
GSK364507A	1.35312	0.102279	19.588
GW868318X	1.35343	0.247157	18.726
SB-751399	1.35515	0.111246	18.783
GW785804X	1.35632	0.428534	17.113
GSK711701A	1.35666	0.106947	27.977
GSK1804250A	1.36097	0.0750456	18.996
GSK1713088A	1.36417	0.0417876	26.507
GSK2298859A	1.36669	0.0164764	16.98
GW525701A	1.36925	0.115997	18.176
GSK1229782A	1.37272	0.106463	18.626
SB-741905	1.37378	0.099961	18.71
GSK2375584A	1.37903	0.295018	16.853
GW579362A	1.38042	0.045142	17.455
SB-236687	1.38225	0.154914	25.689
GSK2291363A	1.38431	0.0877873	17.352
GSK1033723A	1.38459	0.115378	16.981
GSK683281A	1.38463	0.182698	17.176
GW659008A	1.38516	0.0378164	16.729
GW583340C	1.38588	0.0187242	16.805
GSK986310C	1.38821	0.219958	18.745
GSK1379753A	1.39105	0.257653	17.641
SB-642124-AAA	1.39351	0.272915	18.39
GSK534911A	1.4096	0.200576	17.91
GSK323521A	1.4118	0.0660973	17.939
GW630823A	1.41196	0.0190401	20.451
GSK1558669A	1.41214	0.00141729	17.134
GSK2593067A	1.41362	0.076258	18.061
SB-750140	1.41639	0.0600504	26.862
GSK1379882A	1.42518	0.0487839	17.716
GW697999A	1.42688	0.345158	18.504
GW663929X	1.42932	0.230551	16.551
GW857175X	1.43108	0.0609709	18.336
GSK2608885A	1.4368	0.131301	17.17
GSK448459A	1.43939	0.404342	18.824
GW684088X	1.44148	0.22845	17.81
GW681251X	1.44824	0.218225	16.931
GW775610X	1.44847	0.189723	17.674
GW682569X	1.45201	0.325631	17.582
SB-242719	1.45463	0.0208877	17.119
GW599550X	1.45902	0.229609	17.58
GSK1398475A	1.46067	0.439785	18.484
GSK2593074A	1.46335	0.0362178	17.664
GSK223810A	1.47109	0.26446	18.173
GW876731X	1.4739	0.0362537	16.963
GSK1379748A	1.47495	0.205345	17.914
GSK1379766A	1.47773	0.276128	17.215
GW867587X	1.48168	0.121424	18.91
GW458344A	1.48169	0.11594	38.036
GSK2606590A	1.48763	0.108151	18.238
GW824645A	1.49215	0.39314	26.566
SB-747651-A	1.50086	0.488361	18.563
GW692089A	1.50467	0.344805	16.161
GW664114X	1.52789	0.156825	18.999
GSK1379729A	1.53091	0.288798	18.521
GW627834B	1.53811	0.307904	16.558
GSK1398460A	1.5574	0.122932	17.696
GSK2603358A	1.56026	0.193738	18.164
GSK1379751A	1.56348	0.0679296	17.111
GSK323543A	1.56533	0.135559	17.943
GW854278X	1.5698	0.313273	18.223
GSK2008607A	1.57219	0.0133617	19.005
GSK1379878A	1.58319	0.34942	16.23
GSK2213727A	1.59047	0.00287356	18.63
GW578342X	1.6027	0.147236	18.049
GSK1398463A	1.60863	0.199687	17.389
GW275944X	1.61583	0.346487	16.315
GW681170A	1.6373	0.0954871	17.854
GSK326180A	1.65599	0.10556	17.319
GW440148A	1.65707	0.0453233	16.757
GW440137A	1.67766	0.426027	16.266
GSK190937A	1.67805	0.605047	17.598
GSK1379899A	1.71258	0.154642	16.756
GSK1229496A	1.72698	0.234422	17.61
GSK994854A	1.73707	0.089547	18.365
GSK2376236A	1.74286	0.326887	17.534
GW680903X	1.75607	0.489187	18.025
SB-750250-M	1.75703	0.175042	17.356
GSK1220512A	1.81169	0.177748	15.85
GSK1326255A	1.82623	0.419243	26.473
GW549390X	1.87966	0.43658	16.306
GW682841X	1.9732	0.0895698	19.036
GSK1173862A	1.97988	0.467028	25.406
GW440146A	2.16635	0.750604	19.224
GSK2188764A (Enh2)	2.36639	0.689161	17.296
GW405841X	3.12405	0.21462	114.862
GW442130X	3.30738	0.0931882	125.89
GSK260205A (Enh1)	3.36815	0.255588	16.37
